# Supplementary material for: Entomological Surveillance of Aedes Mosquitoes: Comparison of Different Collection Methods in an Endemic Area in RIO de Janeiro, Brazil
Source: Trop Med Infect Dis. 2022 Jun 22;7(7):114. doi: 10.3390/tropicalmed7070114 (PMC9324765; doi:10.3390/tropicalmed7070114)
Supplement: Supplementary file 1 [file tropicalmed-07-00114-s001.zip]

Archive with 1 entries (1 files):
- tropicalmed-1760066-supplementary.xlsx
