# Supplementary material for: Entomological Surveillance of Aedes Mosquitoes: Comparison of Different Collection Methods in an Endemic Area in RIO de Janeiro, Brazil
Source: Trop Med Infect Dis. 2022 Jun 22;7(7):114. doi: 10.3390/tropicalmed7070114 (PMC9324765; doi:10.3390/tropicalmed7070114)
Supplement: Supplementary file 1 [file tropicalmed-07-00114-s001.zip › tropicalmed-1760066-supplementary.xlsx]

## Sheet: indices_site
CITY	LANDSCAPE	SITE	AEG_POSIT	AEG_DENSIT	ALB_POSIT	ALB_DENSIT
cacho	peri	1	0.5	0.75	0.5	0.5
cacho	peri	2	0	0	0.0714286	0.0714286
cacho	peri	3	0	0	0	0
cacho	peri	4	0	0	0.416667	0.5
cacho	peri	5	0.5	0.666667	0.166667	0.333333
cacho	peri	6	0.5	0.5	0	0
cacho	peri	7	0.6	0.9	0.2	0.2
cacho	peri	8	0.0714286	0.142857	0.142857	0.142857
cacho	peri	9	0.125	0.25	0.375	1
cacho	peri	10	0.25	0.25	0	0
cacho	peri	11	0	0	0.3	0.4
cacho	peri	12	0	0	0.0714286	0.0714286
cacho	peri	13	0	0	0	0
cacho	peri	14	0	0	0.214286	3.07143
cacho	rural	1	0	0	0.4	0.4
cacho	rural	2	0	0	0.166667	0.166667
cacho	rural	3	0.0714286	0.0714286	0	0
cacho	rural	4	0	0	0.142857	2
cacho	rural	5	0	0	0.142857	0.714286
cacho	rural	6	0	0	0.142857	0.285714
cacho	rural	7	0	0	0.333333	0.333333
cacho	rural	8	0	0	0.0714286	0.0714286
cacho	rural	9	0	0	0	0
cacho	rural	10	0	0	0	0
cacho	rural	11	0	0	0.357143	0.714286
cacho	rural	12	0	0	0.25	0.375
cacho	rural	13	0	0	0	0
cacho	rural	14	0	0	0	0
cacho	urb	1	0.428571	0.571429	0.142857	0.142857
cacho	urb	2	0.333333	0.333333	0.333333	1
cacho	urb	3	0.1	0.4	0.1	0.1
cacho	urb	4	0.833333	1.16667	0.333333	0.333333
cacho	urb	5	0.214286	0.214286	0.142857	0.214286
cacho	urb	6	0	0	0.0833333	0.0833333
cacho	urb	7	0.333333	0.833333	0.0833333	0.0833333
cacho	urb	8	0.142857	0.214286	0.285714	0.5
cacho	urb	9	0.25	0.583333	0	0
cacho	urb	10	0.0833333	0.0833333	0.166667	0.333333
cacho	urb	11	0.2	0.4	0.1	0.1
cacho	urb	12	0.571429	1.42857	0.428571	0.714286
cacho	urb	13	0.166667	0.166667	0.333333	0.333333
cacho	urb	14	0.3	0.3	0	0
ita	peri	1	0.5	0.928571	0.0714286	0.0714286
ita	peri	2	0.428571	1.28571	0.357143	0.357143
ita	peri	3	0.333333	0.75	0.0833333	0.0833333
ita	peri	4	0.142857	0.214286	0	0
ita	peri	5	0.25	1.625	0.125	0.125
ita	peri	6	0	0	0.2	0.4
ita	peri	7	0.357143	1	0.142857	0.357143
ita	peri	8	0.222222	0.333333	0	0
ita	peri	9	0.333333	0.533333	0.0666667	0.0666667
ita	peri	10	0.166667	1.16667	0.0833333	0.0833333
ita	peri	11	0.285714	0.571429	0.357143	0.5
ita	peri	12	0.375	0.625	0	0
ita	peri	13	0.0833333	0.0833333	0.166667	0.25
ita	peri	14	0.5	0.833333	0.25	0.416667
ita	rural	1	0.571429	0.928571	0.0714286	0.0714286
ita	rural	2	0	0	0.125	0.125
ita	rural	3	0.0714286	0.0714286	0.142857	0.142857
ita	rural	4	1	5	1	2
ita	rural	5	0.0833333	0.166667	0	0
ita	rural	6	0.333333	0.75	0	0
ita	rural	7	1	1	0	0
ita	rural	8	0	0	0.545455	10.3636
ita	rural	9	0.285714	1.07143	0.142857	0.142857
ita	rural	10	0.25	0.583333	0.0833333	0.25
ita	rural	11	0.266667	0.533333	0	0
ita	rural	12	0.1	0.4	0.1	0.2
ita	rural	13	0.0833333	0.0833333	0.0833333	1.58333
ita	rural	14	0.4	0.6	0.1	0.1
ita	urb	1	0.5	1.33333	0	0
ita	urb	2	0.333333	0.333333	0.111111	0.111111
ita	urb	3	0.571429	1.64286	0.214286	2.14286
ita	urb	4	0.25	0.5	0	0
ita	urb	5	0.25	0.25	0	0
ita	urb	6	0.666667	1.4	0.133333	0.4
ita	urb	7	0.142857	0.214286	0.142857	0.214286
ita	urb	8	0.428571	0.714286	0	0
ita	urb	9	0.6	5.6	0	0
ita	urb	10	0.466667	0.733333	0.133333	0.266667
ita	urb	11	0.666667	2.83333	0	0
ita	urb	12	0.25	0.333333	0	0
ita	urb	13	0.214286	0.214286	0	0
ita	urb	14	0.5	0.5	0	0
